# Supplementary material for: Se-SAD serial femtosecond crystallography datasets from selenobiotinyl-streptavidin
Source: Sci Data. 2017 Apr 25;4:170055. doi: 10.1038/sdata.2017.55 (PMC5404608; doi:10.1038/sdata.2017.55)
Supplement: Supplementary file 1 [file sdata201755-isa1.zip]

Archive with 3 entries (3 files):
- i_Investigation.txt
- s_study_Yoon.txt
- a_assay_Yoon.txt
