# Supplementary material for: Se-SAD serial femtosecond crystallography datasets from selenobiotinyl-streptavidin
Source: Sci Data. 2017 Apr 25;4:170055. doi: 10.1038/sdata.2017.55 (PMC5404608; doi:10.1038/sdata.2017.55)
Supplement: Supplementary file 1 [file sdata201755-isa1.zip › i_Investigation.txt]

# Investigation File generated for Scientific Data with Investigation File Authoring Tool version 0.1.0 on 29/03/2017 - This metadata file is CC0
ONTOLOGY SOURCE REFERENCE
Term Source Name	UO	XCO	OMIT	ERO	MS	CHMO
Term Source File	http://data.bioontology.org/ontologies/UO	http://data.bioontology.org/ontologies/XCO	http://data.bioontology.org/ontologies/OMIT	http://data.bioontology.org/ontologies/ERO	http://data.bioontology.org/ontologies/MS	http://data.bioontology.org/ontologies/CHMO
Term Source Version	unknown	4.16	OBO 4.0-12122013-2338	2013-08-02	4.0.1	releases/2014-11-20
Term Source Description	Units of Measurement Ontology	Experimental Conditions Ontology	Ontology for MicroRNA Target	Eagle-I Research Resource Ontology	Mass Spectrometry Ontology	Chemical Methods Ontology
INVESTIGATION
Investigation Identifier
Investigation Title
Investigation Description
Investigation Submission Date
Investigation Public Release Date
INVESTIGATION PUBLICATIONS
Investigation PubMed ID
Investigation Publication DOI
Investigation Publication Author List
Investigation Publication Title
Investigation Publication Status
Investigation Publication Status Term Accession Number
Investigation Publication Status Term Source REF
INVESTIGATION CONTACTS
Investigation Person Last Name
Investigation Person Mid Initials
Investigation Person First Name
Investigation Person Address
Investigation Person Phone
Investigation Person Fax
Investigation Person Email
Investigation Person Affiliation
Investigation Person Roles
Investigation Person Roles Term Accession Number
Investigation Person Roles Term Source REF
STUDY
Study Identifier	10.1038/sdata.2017.55
Study Title	Se-SAD serial femtosecond crystallography datasets from selenobiotinyl-streptavidin
Study Submission Date	12/12/2016
Study Public Release Date	25/04/2017
Study Description	http://www.nature.com/articles/sdata201755#abstract
Study File Name	s_study_Yoon.txt
Comment[Subject Keywords]	//;//;///;///
Comment[Manuscript Licence]	CC BY-4.0
Comment[Experimental Metadata Licence]	CC0
Comment[Supplementary Information File Name]	
Comment[Supplementary Information File Type]	x-zip-compressed
Comment[Supplementary Information File URL]	http://www.nature.com/articles/sdata201755#supplementary-information
Comment[Data Repository]	Coherent X-ray Imaging Data Bank (CXIDB);Coherent X-ray Imaging Data Bank (CXIDB)
Comment[Data Record Accession]	10.11577/1343368;10.11577/1343369
Comment[Data Record URI]	https://doi.org/10.11577/1343368;https://doi.org/10.11577/1343369
STUDY DESIGN DESCRIPTORS
Study Design Type	macromolecular structure generation objective
Study Design Type Term Accession Number	ERO:0100251
Study Design Type Term Source REF	ERO
STUDY PUBLICATIONS
Study PubMed ID	""
Study Publication DOI	doi:10.1038/ncomms13388
Study Publication Author List	""
Study Publication Title	""
Study Publication Status	published
Study Publication Status Term Accession Number	
Study Publication Status Term Source REF	
STUDY FACTORS
Study Factor Name	transmission setting
Study Factor Type	pulse energy
Study Factor Type Term Accession Number	MS:1000846
Study Factor Type Term Source REF	MS
STUDY ASSAYS
Study Assay Measurement Type	X-ray diffraction data
Study Assay Measurement Type Term Accession Number	CHMO:0000850
Study Assay Measurement Type Term Source REF	CHMO
Study Assay Technology Type	X-ray free electron laser
Study Assay Technology Type Term Accession Number	""
Study Assay Technology Type Term Source REF	""
Study Assay Technology Platform	""
Study Assay File Name	a_assay_Yoon.txt
STUDY PROTOCOLS
Study Protocol Name	Sample preparation and injection	X-ray free electron laser	Hit finding
Study Protocol Type	material processing	X-ray diffraction	source-based data analysis objective
Study Protocol Type Term Accession Number	OBI:0000094	CHMO:0000156	ERO:0100121
Study Protocol Type Term Source REF	CHMO	CHMO	ERO
Study Protocol Description			
Study Protocol URI	""	""	""
Study Protocol Version			
Study Protocol Parameters Name	""	instrument; operating mode; beamline; experiment environment; wavelength; pulse duration; detector model; detector distance; sample delivery method; sample delivery device; sample temperature; sample environment; energy at interaction region; x-ray focus size	""
Study Protocol Parameters Name Term Accession Number	""	""	""
Study Protocol Parameters Name Term Source REF	""	""	""
Study Protocol Components Name	""	""	""
Study Protocol Components Type	""	""	""
Study Protocol Components Type Term Accession Number	""	""	""
Study Protocol Components Type Term Source REF	""	""	""
STUDY CONTACTS
Study Person Last Name	Yoon	DeMirci	Sierra	Dao	Ahmadi	Aksit	Aquila	Batyuk	Ciftci	Guillet	Hayes	Hayes	Lane	Liang	Lundström	Koglin	Mgbam	Rao	Rendahl	Rodriguez	Zhang	Wakatsuki	Boutet	Holton	Hunter
Study Person First Name	Chun Hong	Hasan	Raymond G.	E. Han	Radman	Fulya	Andrew L.	Alexander	Halilibrahim	Serge	Matt J.	Brandon	Thomas J.	Meng	Ulf	Jason E.	Paul	Yashas	Theodore	Evan	Lindsey	Soichi	Sébastien	James M.	Mark S.
Study Person Mid Initials																									
Study Person Email	yoon82@slac.stanford.edu	""	""	""	""	""	""	""	""	""	""	""	""	""	""	""	""	""	""	""	""	""	""	""	""
Study Person Phone																									
Study Person Fax																									
Study Person Address																									
Study Person Affiliation	Linac Coherent Light Source, SLAC National Accelerator Laboratory, Menlo Park, California 94025, USA	Stanford PULSE Institute, SLAC National Accelerator Laboratory, Menlo Park, California 94025, USA	Linac Coherent Light Source, SLAC National Accelerator Laboratory, Menlo Park, California 94025, USA	Stanford PULSE Institute, SLAC National Accelerator Laboratory, Menlo Park, California 94025, USA	Linac Coherent Light Source, SLAC National Accelerator Laboratory, Menlo Park, California 94025, USA	Stanford PULSE Institute, SLAC National Accelerator Laboratory, Menlo Park, California 94025, USA	Linac Coherent Light Source, SLAC National Accelerator Laboratory, Menlo Park, California 94025, USA	Linac Coherent Light Source, SLAC National Accelerator Laboratory, Menlo Park, California 94025, USA	Linac Coherent Light Source, SLAC National Accelerator Laboratory, Menlo Park, California 94025, USA	Linac Coherent Light Source, SLAC National Accelerator Laboratory, Menlo Park, California 94025, USA	Linac Coherent Light Source, SLAC National Accelerator Laboratory, Menlo Park, California 94025, USA	Linac Coherent Light Source, SLAC National Accelerator Laboratory, Menlo Park, California 94025, USA	Linac Coherent Light Source, SLAC National Accelerator Laboratory, Menlo Park, California 94025, USA	Linac Coherent Light Source, SLAC National Accelerator Laboratory, Menlo Park, California 94025, USA	Biosciences Division, SLAC National Accelerator Laboratory, Menlo Park, California 94025, USA	Linac Coherent Light Source, SLAC National Accelerator Laboratory, Menlo Park, California 94025, USA	Linac Coherent Light Source, SLAC National Accelerator Laboratory, Menlo Park, California 94025, USA	Linac Coherent Light Source, SLAC National Accelerator Laboratory, Menlo Park, California 94025, USA	Linac Coherent Light Source, SLAC National Accelerator Laboratory, Menlo Park, California 94025, USA	Linac Coherent Light Source, SLAC National Accelerator Laboratory, Menlo Park, California 94025, USA	Linac Coherent Light Source, SLAC National Accelerator Laboratory, Menlo Park, California 94025, USA	Linac Coherent Light Source, SLAC National Accelerator Laboratory, Menlo Park, California 94025, USA	Linac Coherent Light Source, SLAC National Accelerator Laboratory, Menlo Park, California 94025, USA	Stanford Synchrotron Radiation Lightsource, SLAC National Accelerator Laboratory, Menlo Park, California 94025, USA	Linac Coherent Light Source, SLAC National Accelerator Laboratory, Menlo Park, California 94025, USA
Study Person Roles																									
Study Person Roles Term Accession Number																									
Study Person Roles Term Source REF																									
Comment[Study Person ORCID]		0000-0002-9135-5397						0000-0002-9393-2880																	
Comment[Funder]																									
Comment[FundRef ID]																									
Comment[Funder Term Source REF]																									
Comment[Grant Identifier]																									
