# Supplementary material for: Se-SAD serial femtosecond crystallography datasets from selenobiotinyl-streptavidin
Source: Sci Data. 2017 Apr 25;4:170055. doi: 10.1038/sdata.2017.55 (PMC5404608; doi:10.1038/sdata.2017.55)
Supplement: Supplementary file 1 [file sdata201755-isa1.zip › s_study_Yoon.txt]

Source Name	Protocol REF	Comment[mean crystal size]	Sample Name	Factor Value[transmission setting]
Crystallisation of streptavidin and selenobiotin	Sample preparation and injection	10x10x2micrometer	Sample 1	10; 50; 100
