# Supplementary material for: Se-SAD serial femtosecond crystallography datasets from selenobiotinyl-streptavidin
Source: Sci Data. 2017 Apr 25;4:170055. doi: 10.1038/sdata.2017.55 (PMC5404608; doi:10.1038/sdata.2017.55)
Supplement: Supplementary file 1 [file sdata201755-isa1.zip › a_assay_Yoon.txt]

Sample Name	Assay Name	Protocol REF	Parameter Value[instrument]	Parameter Value[operating mode]	Parameter Value[beamline]	Parameter Value[experiment environment]	Parameter Value[wavelength]	Unit	Term Source REF	Term Accession Number	Parameter Value[pulse duration]	Unit	Term Source REF	Term Accession Number	Parameter Value[detector model]	Parameter Value[detector distance]	Unit	Term Source REF	Term Accession Number	Parameter Value[sample delivery method]	Parameter Value[sample delivery device]	Parameter Value[sample temperature]	Term Source REF	Term Accession Number	Parameter Value[sample environment]	Term Source REF	Term Accession Number	Parameter Value[energy at interaction region]	Unit	Term Source REF	Term Accession Number	Parameter Value[x-ray focus size]	Unit	Term Source REF	Term Accession Number	Raw Data File	Comment[Data Repository]	Comment[Data Record Accession]	Comment[Data Record URI]	Protocol REF	Derived Data File	Comment[Data Record Accession]	Comment[Data Record URI]	Factor Value[transmission setting]
Sample 1	Scan 1	X-ray free electron laser	Linac Coherent Light Source (LCLS)	Self-Amplified Spontaneous Emission	Coherent X-Ray Imaging (CXI) Instrument	Front Chamber	12800	electronvolt	UO	UO:0000266	0.035	picosecond	UO	UO:0000030	CSPAD 1.6	0.139	metre	UO	UO:0000008	liquid stream injector	coMESH	room temperature	XCO	XCO:0000058	vacuum	OMIT	OMIT:0015452	0.00093	joule	UO	UO:0000112	3x3	micrometer	UO	UO:0000017	55/xtc/e653-*.xtc	Coherent X-ray Imaging Data Bank	10.11577/1343368	https://doi.org/10.11577/1343368	Hit finding	54/cxi/cxic0415*100.tar.gz	10.11577/1343368	https://doi.org/10.11577/1343368	100
Sample 1	Scan 2	X-ray free electron laser	Linac Coherent Light Source (LCLS)	Self-Amplified Spontaneous Emission	Coherent X-Ray Imaging (CXI) Instrument	Front Chamber	12800	electronvolt	UO	UO:0000266	0.035	picosecond	UO	UO:0000030	CSPAD 1.6	0.139	metre	UO	UO:0000008	liquid stream injector	coMESH	room temperature	XCO	XCO:0000058	vacuum	OMIT	OMIT:0015452	0.00046	joule	UO	UO:0000112	3x3	micrometer	UO	UO:0000017	55/xtc/e653-*.xtc	Coherent X-ray Imaging Data Bank	10.11577/1343368	https://doi.org/10.11577/1343368	Hit finding	54/cxi/cxic0415*50.tar.gz	10.11577/1343368	https://doi.org/10.11577/1343368	50
Sample 1	Scan 3	X-ray free electron laser	Linac Coherent Light Source (LCLS)	Self-Amplified Spontaneous Emission	Coherent X-Ray Imaging (CXI) Instrument	Front Chamber	12800	electronvolt	UO	UO:0000266	0.035	picosecond	UO	UO:0000030	CSPAD 1.6	0.139	metre	UO	UO:0000008	liquid stream injector	coMESH	room temperature	XCO	XCO:0000058	vacuum	OMIT	OMIT:0015452	0.000093	joule	UO	UO:0000112	3x3	micrometer	UO	UO:0000017	55/xtc/e653-*.xtc	Coherent X-ray Imaging Data Bank	10.11577/1343368	https://doi.org/10.11577/1343368	Hit finding	54/cxi/cxic0415*10.tar.gz	10.11577/1343368	https://doi.org/10.11577/1343368	10
Sample 1	Scan 4	X-ray free electron laser	Linac Coherent Light Source (LCLS)	Self-Amplified Spontaneous Emission	Coherent X-Ray Imaging (CXI) Instrument	Back Chamber	12800	electronvolt	UO	UO:0000266	0.035	picosecond	UO	UO:0000030	CSPAD 1.6	0.144	metre	UO	UO:0000008	liquid stream injector	coMESH	room temperature	XCO	XCO:0000058	vacuum	OMIT	OMIT:0015452	0.00093	joule	UO	UO:0000112	3x3	micrometer	UO	UO:0000017	55/xtc/e654-*.xtc	Coherent X-ray Imaging Data Bank	10.11577/1343369	https://doi.org/10.11577/1343369	Hit finding	55/cxi/cxic0515*100.tar.gz	10.11577/1343369	https://doi.org/10.11577/1343369	100
Sample 1	Scan 5	X-ray free electron laser	Linac Coherent Light Source (LCLS)	Self-Amplified Spontaneous Emission	Coherent X-Ray Imaging (CXI) Instrument	Back Chamber	12800	electronvolt	UO	UO:0000266	0.035	picosecond	UO	UO:0000030	CSPAD 1.6	0.144	metre	UO	UO:0000008	liquid stream injector	coMESH	room temperature	XCO	XCO:0000058	vacuum	OMIT	OMIT:0015452	0.00046	joule	UO	UO:0000112	3x3	micrometer	UO	UO:0000017	55/xtc/e654-*.xtc	Coherent X-ray Imaging Data Bank	10.11577/1343369	https://doi.org/10.11577/1343369	Hit finding	55/cxi/cxic0515*50.tar.gz	10.11577/1343369	https://doi.org/10.11577/1343369	50
Sample 1	Scan 6	X-ray free electron laser	Linac Coherent Light Source (LCLS)	Self-Amplified Spontaneous Emission	Coherent X-Ray Imaging (CXI) Instrument	Back Chamber	12800	electronvolt	UO	UO:0000266	0.035	picosecond	UO	UO:0000030	CSPAD 1.6	0.144	metre	UO	UO:0000008	liquid stream injector	coMESH	room temperature	XCO	XCO:0000058	vacuum	OMIT	OMIT:0015452	0.000093	joule	UO	UO:0000112	3x3	micrometer	UO	UO:0000017	55/xtc/e654-*.xtc	Coherent X-ray Imaging Data Bank	10.11577/1343369	https://doi.org/10.11577/1343369	Hit finding	55/cxi/cxic0515*10.tar.gz	10.11577/1343369	https://doi.org/10.11577/1343369	10
